# Supplementary material for: FGF2 Deficiency Modulates Early Microglial Responses Without Affecting Photoreceptor Survival in a Retinitis Pigmentosa Mouse Model
Source: Cells. 2026 Apr 2;15(7):643. doi: 10.3390/cells15070643 (PMC13073567; doi:10.3390/cells15070643)
Supplement: Supplementary file 1 [file cells-15-00643-s001.zip]

Archive with 1 entries (1 files):
- cells-4155966-supplementary.pdf
